# Supplementary material for: Intensity matters: Therapist-dependent dose of spinal transcutaneous electrical nerve stimulation
Source: PLoS One. 2017 Dec 15;12(12):e0189734. doi: 10.1371/journal.pone.0189734 (PMC5731687; doi:10.1371/journal.pone.0189734)
Supplement: S1 File — Each label contains the whole information regarding to: subjects characteristics; density current outcome; Mmax outcome; Hmax outcome; Hnor outcome; and the power analysis performed. (XLSX) [file pone.0189734.s001.xlsx]

## Sheet: Subjects Characteristics
	Subjects Allocated to Therapist 1							Subjects Allocated to Therapist 2
	n#	Age	Weight (kg)	Height (m)	BMI	Sex		n#	Age	Weight (kg)	Height (m)	BMI	Sex
	Subject 1	31	74	1.74	24.4418	MALE		Subject 1	18	76	1.89	21.276	MALE
	Subject 2	30	69	1.68	24.4473	FEMALE		Subject 2	18	50	1.59	19.7777	FEMALE
	Subject 3	24	87	1.9	24.0997	MALE		Subject 3	19	48	1.6	18.75	FEMALE
	Subject 4	24	72	1.69	25.2092	MALE		Subject 4	36	68	1.78	21.4619	MALE
	Subject 5	28	75	1.72	25.3515	MALE		Subject 5	20	70	1.78	22.0932	MALE
	Subject 6	22	68	1.78	21.4619	MALE		Subject 6	59	74	1.65	27.1809	MALE
	Subject 7	46	69	1.7	23.8754	MALE		Subject 7	52	66	1.57	26.7759	FEMALE
	Subject 8	22	54	1.65	19.8347	FEMALE		Subject 8	EXCLUDED	EXCLUDED	EXCLUDED	EXCLUDED	EXCLUDED	* Only one session was performed
	Subject 9	24	61	1.72	20.6193	MALE		Subject 9	21	76	1.82	22.9441	FEMALE
	Subject 10	24	49	1.6	19.1406	FEMALE		Subject 10	21	52	1.53	22.2137	FEMALE
	MEAN	27.5	67.8	1.718	22.8482	n=10		MEAN	29.3333	64.4444	1.69	22.497	n=9
	SD	7.23034	10.9016	0.0806639	2.3399	7M;3F		SD	15.9217	11.392	0.128841	2.84359	4M;5F
	TOTAL SUBJECTS
	n#	Age	Weight (kg)	Height (m)	BMI	Sex
THER. 1	Subject 1	31	74	1.74	24.4418	MALE
	Subject 2	30	69	1.68	24.4473	FEMALE
	Subject 3	24	87	1.9	24.0997	MALE
	Subject 4	24	72	1.69	25.2092	MALE
	Subject 5	28	75	1.72	25.3515	MALE
	Subject 6	22	68	1.78	21.4619	MALE
	Subject 7	46	69	1.7	23.8754	MALE
	Subject 8	22	54	1.65	19.8347	FEMALE
	Subject 9	24	61	1.72	20.6193	MALE
	Subject 10	24	49	1.6	19.1406	FEMALE
THER. 2	Subject 1	18	76	1.89	21.276	MALE
	Subject 2	18	50	1.59	19.7777	FEMALE
	Subject 3	19	48	1.6	18.75	FEMALE
	Subject 4	36	68	1.78	21.4619	MALE
	Subject 5	20	70	1.78	22.0932	MALE
	Subject 6	59	74	1.65	27.1809	MALE
	Subject 7	52	66	1.57	26.7759	FEMALE
	Subject 9	21	76	1.82	22.9441	FEMALE
	Subject 10	21	52	1.53	22.2137	FEMALE
	MEAN	28.3684	66.2105	1.70474	22.6818	n=19
	SD	11.8191	10.9574	0.104103	2.52266	11M;8F

## Sheet: Density Current
Current Density (mA/cm2)
TENS SESSION
Therapist 1	Onset	Final		Therapist 2	Onset	Final
1	0.888889	1.13333		1	0.377778	0.822222
2	0.955556	1.2		2	0.193333	0.622222
3	1.93333	2.04444		3	0.411111	0.911111
4	1.02222	1.68889		4	0.175556	0.302222
5	1.04444	1.15556		5	0.5	1.02222
6	0.777778	0.822222		6	0.28	0.755556
7	0.522222	1.35556		7	0.266667	1
8	0.955556	1.31111		8	EXCLUDED	EXCLUDED	* Only one session was performed
9	0.866667	1.31111		9	0.32	0.622222
10	0.688889	1.04444		10	0.242222	0.666667
MEAN	0.965556	1.30667		MEAN	0.307407	0.74716
SD	0.375682	0.343276		SD	0.106075	0.225787

## Sheet: Mmax
M max	TENS THERAPIST 1								TENS THERAPIST 2
	Pre test	During test	Post test		During - pre	Post-pre			Pre test	During test	Post test		During - pre	Post-pre
1	0.827713	0.892487	0.906067	1	0.0647736	0.0783539		1	1.30585	1.48964	1.64619	1	0.183792	0.340347
2	1.56952	1.28471	1.19034	2	-0.284806	-0.379181		2	3.11432	3.19664	3.11523	2	0.0823212	0.0009156
3	0.780487	0.810928	0.957947	3	0.0304413	0.17746		3	1.18134	1.14548	1.15417	3	-0.0358581	-0.0271606
4	3.54645	3.64532	3.28522	4	0.0988769	-0.261231		4	1.30165	1.40144	1.36276	4	0.0997925	0.0611115
5	3.42461	3.54073	3.58856	5	0.116119	0.163956		5	1.1869	0.81749	0.827789	5	-0.369415	-0.359116
6	1.72478	2.02614	1.31927	6	0.301361	-0.405502		6	1.38397	1.50391	1.29433	6	0.119934	-0.0896454
7	0.777435	0.945892	0.86937	7	0.168457	0.0919342		7	0.520172	0.583725	0.495377	7	0.0635529	-0.0247955
8	0.990601	1.10123	1.22559	8	0.110626	0.234985		8	EXCLUDED	EXCLUDED	EXCLUDED	8	EXCLUDED	EXCLUDED	* Only one session was performed
9	2.45392	1.44958	1.36803	9	-1.00433	-1.08589		9	0.947266	0.907593	0.935287	9	-0.0396729	-0.0119782
10	2.10167	2.12852	2.15614	10	0.0268555	0.0544739		10	1.41418	1.17989	1.23779	10	-0.234299	-0.176392
MEAN	1.81972	1.78255	1.68665		-0.0371629	-0.133064			1.37285	1.35842	1.34099		-0.014428	-0.0318569
SD	1.05137	1.05406	0.994248		0.370664	0.409566			0.709184	0.75767	0.744339		0.180723	0.187099
	SHAM STIMULATION THERAPIST 1								SHAM STIMULATION THERAPIST 2
	Pre test	During test	Post test		During - pre	Post-pre			Pre test	During test	Post test		During - pre	Post-pre
1	0.784836	0.992813	0.98938	1	0.207977	0.204544		1	1.35338	1.35963	1.34247	1	0.0062561	-0.01091
2	0.955429	0.938187	0.974655	2	-0.0172424	0.0192261		2	1.31516	1.20049	1.23505	2	-0.11467	-0.0801086
3	1.67885	1.63002	1.66	3	-0.0488282	-0.0188446		3	1.0273	0.988846	0.956192	3	-0.0384522	-0.071106
4	3.49457	3.59383	3.70064	4	0.0992584	0.20607		4	2.81593	2.85286	2.93053	4	0.0369263	0.114594
5	2.02103	1.9516	1.92276	5	-0.0694275	-0.0982666		5	1.01875	1.32111	2.21138	5	0.302353	1.19263
6	1.4827	1.8808	1.8647	6	0.398102	0.382004		6	1.45264	1.26869	1.28952	6	-0.183945	-0.163116
7	1.31516	1.42654	1.37779	7	0.111389	0.0626374		7	0.705414	0.901108	0.908661	7	0.195694	0.203247
8	1.14899	1.03745	1.04469	8	-0.111542	-0.104294		8	EXCLUDED	EXCLUDED	EXCLUDED	8	EXCLUDED	EXCLUDED	* Only one session was performed
9	1.96182	1.83449	1.7849	9	-0.127335	-0.176926		9	0.846634	0.879745	0.952835	9	0.0331116	0.106201
10	2.39075	2.18681	2.17087	10	-0.203934	-0.219879		10	0.887146	1.02753	1.05782	10	0.140381	0.17067
MEAN	1.72341	1.74725	1.74904		0.0238419	0.0256271			1.26915	1.31111	1.43161		0.0419617	0.162455
SD	0.799655	0.782762	0.806235		0.181372	0.191048			0.632342	0.605386	0.688296		0.151878	0.405876

## Sheet: Hmax
Hmax	TENS THERAPIST 1							TENS THERAPIST 2
n#	Pre test	During test	Post test	n#	During - pre	Post-pre		Pre test	During test	Post test	n#	During - pre	Post-pre
1	0.17569	0.144485	0.193436	1	-0.0312042	0.017746		0.822098	0.960953	1.09828	1	0.138855	0.276179
2	0.954407	0.820572	0.752426	2	-0.133835	-0.201981		0.277087	0.278339	0.582382	2	0.0012525	0.305295
3	0.145874	0.199585	0.141464	3	0.0537109	-0.00440979		0.85614	0.819977	0.744919	3	-0.0361633	-0.111221
4	1.10857	1.34442	0.917938	4	0.235855	-0.190628		0.902283	0.966293	0.835815	4	0.0640106	-0.0664673
5	0.834045	0.752731	0.63707	5	-0.0813141	-0.196976		0,85	0,48	0,55	5	-0,37	-0,3	Outlier data from subject 5 removed for this outcome
6	0.347916	0.371323	0.222961	6	0.023407	-0.124954		0.221741	0.301117	0.230133	6	0.0793762	0.00839234
7	0.230438	0.188019	0.163818	7	-0.0424194	-0.0666199		0.272781	0.292587	0.253906	7	0.0198059	-0.0188751
8	0.716614	0.75882	0.768936	8	0.0422058	0.0523224		EXCLUDED	EXCLUDED	EXCLUDED	8	EXCLUDED	EXCLUDED	* Only one session was performed
9	1.45126	0.783463	0.949005	9	-0.667801	-0.502258		0.332932	0.331314	0.31749	9	-0.00161743	-0.0154419
10	0.978027	0.80751	0.740753	10	-0.170517	-0.237274		0.491577	0.442276	0.436462	10	-0.0493012	-0.0551148
MEAN	0.694284	0.617093	0.548781		-0.0771912	-0.145503		0.52208	0.549107	0.562423		0.0270273	0.0403433
SD	0.449403	0.382246	0.329575		0.236546	0.161902		0.291607	0.310873	0.310999		0.0632113	0.158992
	SHAM STIMULATION THERAPIST 1							SHAM STIMULATION THERAPIST 2
n#	Pre test	During test	Post test	n#	During - pre	Post-pre		Pre test	During test	Post test	n#	During - pre	Post-pre
1	0.283173	0.225662	0.303177	1	-0.0575104	0.0200043		0.778625	0.752579	0.703239	1	-0.0260468	-0.075386
2	0.667313	0.570374	0.596954	2	-0.0969391	-0.0703583		0.100296	0.209091	0.201035	2	0.108795	0.100739
3	0.120728	0.124435	0.157562	3	0.00370788	0.0368347		0.516312	0.718048	0.759995	3	0.201736	0.243683
4	1.12299	1.23479	1.0957	4	0.111801	-0.0272827		2.05045	1.8071	2.03745	4	-0.243347	-0.0130005
5	0.841293	0.578476	0.802704	5	-0.262817	-0.0385895		0,69	0,71	1,10	5	-0,02	-0,41	Outlier data from subject 5 removed for this outcome
6	0.351776	0.550217	0.419322	6	0.198441	0.0675463		0.18187	0.243744	0.222412	6	0.0618744	0.0405426
7	0.216949	0.214722	0.206985	7	-0.00222778	-0.00996399		0.252625	0.305969	0.280807	7	0.0533447	0.028183
8	0.891281	0.811584	0.827072	8	-0.0796967	-0.064209		EXCLUDED	EXCLUDED	EXCLUDED	8	EXCLUDED	EXCLUDED	* Only one session was performed
9	1.061	1.17027	1.4726	9	0.109268	0.411591		0.28389	0.300308	0.307129	9	0.0164185	0.0232391
10	1.1835	0.947189	0.9021	10	-0.236313	-0.281403		0.558487	0.664444	0.635193	10	0.105957	0.0767059
MEAN	0.674001	0.642772	0.678418		-0.0312286	0.00441699		0.590319	0.62516	0.643407		0.0348415	0.0530882
SD	0.402461	0.393521	0.421707		0.148345	0.171958		0.63119	0.527716	0.606874		0.131415	0.0938819

## Sheet: Hnor
H Normalized	TENS THERAPIST 1							TENS THERAPIST 2
	Pre test	During test	Post test		During - pre	Post-pre		Pre test	During test	Post test		During - pre	Post-pre
1	0.220909	0.16275	0.155362	1	-0.0581589	-0.0655469		0.403297	0.889778	0.993095	1	0.486481	0.589798
2	0.437561	0.700325	0.625992	2	0.262764	0.188431		0.255692	0.469482	0.438843	2	0.213791	0.183151
3	0.164993	0.190422	0.0921249	3	0.0254288	-0.0728684		0.362061	0.755478	0.74881	3	0.393417	0.386749
4	0.951988	1.25195	0.55307	4	0.299957	-0.398918		0.447998	0.844124	0.787323	4	0.396126	0.339325
5	0.692329	0.157402	0.0814362	5	-0.534927	-0.610893		0.414291	0.47493	0.492653	5	0.0606384	0.0783615
6	0.307335	0.277016	0.144722	6	-0.0303192	-0.162613		0.235237	0.0894775	0.110756	6	-0.14576	-0.124481
7	0.163322	0.195038	0.151817	7	0.0317154	-0.0115051		0.175133	0.306297	0.240494	7	0.131165	0.065361
8	0.225342	0.648216	0.378571	8	0.422874	0.153229		EXCLUDED	EXCLUDED	EXCLUDED	8	EXCLUDED	EXCLUDED	* Only one session was performed
9	0.565838	0.706749	0.837975	9	0.140911	0.272137		0.260979	0.270302	0.297432	9	0.00932312	0.0364532
10	0.250473	0.425919	0.261688	10	0.175446	0.0112152		0.408195	0.338226	0.419548	10	-0.0699692	0.0113525
MEAN	0.398009	0.471578	0.328276		0.0735691	-0.0697333		0.329209	0.493122	0.503217		0.163912	0.174008
SD	0.263268	0.355488	0.261905		0.26383	0.269372		0.0979716	0.278777	0.28672		0.22343	0.22388
	SHAM STIMULATION THERAPIST 1							SHAM STIMULATION THERAPIST 2
	Pre test	During test	Post test		During - pre	Post-pre		Pre test	During test	Post test		During - pre	Post-pre
1	0.162827	0.244705	0.200272	1	0.0818787	0.0374451		0.300507	0.427773	0.57061	1	0.127266	0.270103
2	0.207908	0.257698	0.272812	2	0.0497901	0.0649039		0.110649	0.164848	0.191818	2	0.0541992	0.0811691
3	0.169121	0.102814	0.154785	3	-0.0663071	-0.0143356		0.338585	0.632027	0.602005	3	0.293442	0.26342
4	0.959435	1.02509	0.817337	4	0.0656509	-0.142097		0.730876	1.77535	1.44353	4	1.04448	0.712652
5	0.416679	0.623564	0.745773	5	0.206885	0.329094		0.333809	0.743471	0.752434	5	0.409662	0.418625
6	0.29524	0.493286	0.29303	6	0.198046	-0.00221017		0.204483	0.23053	0.217949	6	0.0260468	0.0134659
7	0.237518	0.151901	0.168251	7	-0.0856171	-0.0692673		0.171145	0.291031	0.30851	7	0.119886	0.137365
8	0.426559	0.688408	0.485069	8	0.261848	0.0585098		EXCLUDED	EXCLUDED	EXCLUDED	8	EXCLUDED	EXCLUDED	* Only one session was performed
9	0.628494	0.956726	1.1125	9	0.328232	0.484001		0.260933	0.294647	0.286514	9	0.0337143	0.0255814
10	0.719635	0.751846	0.799332	10	0.0322113	0.0796967		0.260834	0.462051	0.425758	10	0.201218	0.164925
MEAN	0.422342	0.529603	0.504916		0.107262	0.082574		0.301313	0.55797	0.533236		0.256657	0.231923
SD	0.268155	0.332098	0.33983		0.137247	0.187072		0.177803	0.493764	0.390785		0.321679	0.222167

## Sheet: Power Analysis
"Posteriori" Power Analysis
	Minimum difference to detect			0.175 mV
	Alpha risk			0.05
	Bilateral Approach
Hmax OUTCOME
	COMPARISON	DURING TEST	POST TEST
	TENS 1 VS TENS 2	74.2	68.6
	TENS 1 VS SHAM 1	53.11	65.4
	TENS 2 VS SHAM 2	98.1	87.4
Hnor OUTCOME
	COMPARISON	DURING TEST	POST TEST
	TENS 1 VS TENS 2	58.5	30.5
	TENS 1 VS SHAM 1	49.9	43
	TENS 2 VS SHAM 2	30.5	42.1
